# Supplementary material for: Highly Sensitive Detection of miR-200c in Metastatic Lymph Nodes Using Scanning Single-Molecule Counting
Source: Cancers (Basel). 2025 Sep 26;17(19):3133. doi: 10.3390/cancers17193133 (PMC12523761; doi:10.3390/cancers17193133)
Supplement: Supplementary file 1 [file cancers-17-03133-s001.zip]

Archive with 1 entries (1 files):
- cancers-3857040-supplementary.pdf
